# Supplementary material for: Strengthening local health systems and governance for Universal Health Coverage: experiences and lessons from the COVID-19 pandemic response in Quezon City, Philippines
Source: Health Policy Plan. 2025 Jan 13;40(3):436–42. doi: 10.1093/heapol/czaf002 (PMC11886787; doi:10.1093/heapol/czaf002)
Supplement: czaf002_Supp [file czaf002_supp.zip]

Archive with 1 entries (1 files):
- QC Paper_Supplementary Data.docx
